# Supplementary material for: Procedure for spotted fever group Rickettsia isolation from limited clinical blood specimens
Source: PLoS Negl Trop Dis. 2022 Oct 14;16(10):e0010781. doi: 10.1371/journal.pntd.0010781 (PMC9605293; doi:10.1371/journal.pntd.0010781)
Supplement: S1 Data — (XLSX) [file pntd.0010781.s003.xlsx]

## Sheet: Table 1 Rep 25cm Sup
Sample	copies/ 5ul	Copies/ul	PlateID	PlateRepID	Type	FlaskID	FlaskRepID	Day	TotalCopy	Design	Volume	ContainerSize
F1 -1 D1	0	0	1	1	Supernatant	1	1	1	0	Resampling	6000	T25
F1-2 D1	0	0	1	1	Supernatant	1	2	1	0	Resampling	6000	T25
F4-1 D1	0	0	1	1	Supernatant	4	1	1	0	Resampling	6000	T25
F4-2 D1	0	0	1	1	Supernatant	4	2	1	0	Resampling	6000	T25
F7-1 D1	0	0	1	1	Supernatant	7	1	1	0	Resampling	6000	T25
F7-2 D1	0	0	1	1	Supernatant	7	2	1	0	Resampling	6000	T25
F10-1 D1	0	0	1	1	Supernatant	10	1	1	0	Resampling	6000	T25
F10-2 D1	0	0	1	1	Supernatant	10	2	1	0	Resampling	6000	T25
F13-1 D1	0	0	1	1	Supernatant	13	1	1	0	Resampling	6000	T25
F13-2 D1	0	0	1	1	Supernatant	13	2	1	0	Resampling	6000	T25
F1 -1 D1	0	0	1	2	Supernatant	1	1	1	0	Resampling	6000	T25
F1-2 D1	0	0	1	2	Supernatant	1	2	1	0	Resampling	6000	T25
F4-1 D1	0	0	1	2	Supernatant	4	1	1	0	Resampling	6000	T25
F4-2 D1	0	0	1	2	Supernatant	4	2	1	0	Resampling	6000	T25
F7-1 D1	0	0	1	2	Supernatant	7	1	1	0	Resampling	6000	T25
F7-2 D1	0	0	1	2	Supernatant	7	2	1	0	Resampling	6000	T25
F10-1 D1	0	0	1	2	Supernatant	10	1	1	0	Resampling	6000	T25
F10-2 D1	0	0	1	2	Supernatant	10	2	1	0	Resampling	6000	T25
F13-1 D1	0	0	1	2	Supernatant	13	1	1	0	Resampling	6000	T25
F13-2 D1	0	0	1	2	Supernatant	13	2	1	0	Resampling	6000	T25
F2 -1 D1	0	0	2	1	Supernatant	2	1	1	0	Resampling	6000	T25
F2-2 D1	0	0	2	1	Supernatant	2	2	1	0	Resampling	6000	T25
F5-1 D1	0	0	2	1	Supernatant	5	1	1	0	Resampling	6000	T25
F5-2 D1	0	0	2	1	Supernatant	5	2	1	0	Resampling	6000	T25
F8-1 D1	0	0	2	1	Supernatant	8	1	1	0	Resampling	6000	T25
F8-2 D1	0	0	2	1	Supernatant	8	2	1	0	Resampling	6000	T25
F11-1 D1	0	0	2	1	Supernatant	11	1	1	0	Resampling	6000	T25
F11-1 D1	0	0	2	1	Supernatant	11	2	1	0	Resampling	6000	T25
F14-1 D1	0	0	2	1	Supernatant	14	1	1	0	Resampling	6000	T25
F14-2 D1	0	0	2	1	Supernatant	14	2	1	0	Resampling	6000	T25
F2 -1 D1	0	0	2	2	Supernatant	2	1	1	0	Resampling	6000	T25
F2-2 D1	0	0	2	2	Supernatant	2	2	1	0	Resampling	6000	T25
F5-1 D1	0	0	2	2	Supernatant	5	1	1	0	Resampling	6000	T25
F5-2 D1	0	0	2	2	Supernatant	5	2	1	0	Resampling	6000	T25
F8-1 D1	0	0	2	2	Supernatant	8	1	1	0	Resampling	6000	T25
F8-2 D1	0	0	2	2	Supernatant	8	2	1	0	Resampling	6000	T25
F11-1 D1	0	0	2	2	Supernatant	11	1	1	0	Resampling	6000	T25
F11-1 D1	0	0	2	2	Supernatant	11	2	1	0	Resampling	6000	T25
F14-1 D1	0	0	2	2	Supernatant	14	1	1	0	Resampling	6000	T25
F14-2 D1	0	0	2	2	Supernatant	14	2	1	0	Resampling	6000	T25
F3 -1 D1	0	0	3	1	Supernatant	3	1	1	0	Resampling	6000	T25
F3-2 D1	0	0	3	1	Supernatant	3	2	1	0	Resampling	6000	T25
F6-1 D1	0	0	3	1	Supernatant	6	1	1	0	Resampling	6000	T25
F6-2 D1	0	0	3	1	Supernatant	6	2	1	0	Resampling	6000	T25
F9-1 D1	0	0	3	1	Supernatant	9	1	1	0	Resampling	6000	T25
F9-2 D1	0	0	3	1	Supernatant	9	2	1	0	Resampling	6000	T25
F12-1 D1	0	0	3	1	Supernatant	12	1	1	0	Resampling	6000	T25
F12-1 D1	0	0	3	1	Supernatant	12	2	1	0	Resampling	6000	T25
F15-1 D1	0	0	3	1	Supernatant	15	1	1	0	Resampling	6000	T25
F15-2 D1	0	0	3	1	Supernatant	15	2	1	0	Resampling	6000	T25
F3 -1 D1	0	0	3	2	Supernatant	3	1	1	0	Resampling	6000	T25
F3-2 D1	0	0	3	2	Supernatant	3	2	1	0	Resampling	6000	T25
F6-1 D1	0	0	3	2	Supernatant	6	1	1	0	Resampling	6000	T25
F6-2 D1	0	0	3	2	Supernatant	6	2	1	0	Resampling	6000	T25
F9-1 D1	0	0	3	2	Supernatant	9	1	1	0	Resampling	6000	T25
F9-2 D1	0	0	3	2	Supernatant	9	2	1	0	Resampling	6000	T25
F12-1 D1	0	0	3	2	Supernatant	12	1	1	0	Resampling	6000	T25
F12-1 D1	0	0	3	2	Supernatant	12	2	1	0	Resampling	6000	T25
F15-1 D1	0	0	3	2	Supernatant	15	1	1	0	Resampling	6000	T25
F15-2 D1	0	0	3	2	Supernatant	15	2	1	0	Resampling	6000	T25
F4-1 D2	0	0	1	1	Supernatant	4	1	2	0	Resampling	5600	T25
F4-2 D2	0	0	1	1	Supernatant	4	2	2	0	Resampling	5600	T25
F7-1 D2	0	0	1	1	Supernatant	7	1	2	0	Resampling	5600	T25
F7-2 D2	0	0	1	1	Supernatant	7	2	2	0	Resampling	5600	T25
F10-1 D2	0	0	1	1	Supernatant	10	1	2	0	Resampling	5600	T25
F10-2 D2	0	0	1	1	Supernatant	10	2	2	0	Resampling	5600	T25
F13-1 D2	0	0	1	1	Supernatant	13	1	2	0	Resampling	5600	T25
F13-2 D2	0	0	1	1	Supernatant	13	2	2	0	Resampling	5600	T25
F4-1 D2	0	0	1	2	Supernatant	4	1	2	0	Resampling	5600	T25
F4-2 D2	0	0	1	2	Supernatant	4	2	2	0	Resampling	5600	T25
F7-1 D2	0	0	1	2	Supernatant	7	1	2	0	Resampling	5600	T25
F7-2 D2	0	0	1	2	Supernatant	7	2	2	0	Resampling	5600	T25
F10-1 D2	0	0	1	2	Supernatant	10	1	2	0	Resampling	5600	T25
F10-2 D2	0	0	1	2	Supernatant	10	2	2	0	Resampling	5600	T25
F13-1 D2	0	0	1	2	Supernatant	13	1	2	0	Resampling	5600	T25
F13-2 D2	0	0	1	2	Supernatant	13	2	2	0	Resampling	5600	T25
F5-1 D2	0	0	2	1	Supernatant	5	1	2	0	Resampling	5600	T25
F5-2 D2	0	0	2	1	Supernatant	5	2	2	0	Resampling	5600	T25
F8-1 D2	0	0	2	1	Supernatant	8	1	2	0	Resampling	5600	T25
F8-2 D2	0	0	2	1	Supernatant	8	2	2	0	Resampling	5600	T25
F11-1 D2	0	0	2	1	Supernatant	11	1	2	0	Resampling	5600	T25
F11-2 D2	0	0	2	1	Supernatant	11	2	2	0	Resampling	5600	T25
F14-1 D2	0	0	2	1	Supernatant	14	1	2	0	Resampling	5600	T25
F14-2 D2	0	0	2	1	Supernatant	14	2	2	0	Resampling	5600	T25
F5-1 D2	0	0	2	2	Supernatant	5	1	2	0	Resampling	5600	T25
F5-2 D2	0	0	2	2	Supernatant	5	2	2	0	Resampling	5600	T25
F8-1 D2	0	0	2	2	Supernatant	8	1	2	0	Resampling	5600	T25
F8-2 D2	1.08168	0.216336	2	2	Supernatant	8	2	2	1211.48	Resampling	5600	T25
F11-1 D2	0	0	2	2	Supernatant	11	1	2	0	Resampling	5600	T25
F11-2 D2	0	0	2	2	Supernatant	11	2	2	0	Resampling	5600	T25
F14-1 D2	0	0	2	2	Supernatant	14	1	2	0	Resampling	5600	T25
F14-2 D2	0	0	2	2	Supernatant	14	2	2	0	Resampling	5600	T25
F6-1 D2	0	0	3	1	Supernatant	6	1	2	0	Resampling	5600	T25
F6-2 D2	0	0	3	1	Supernatant	6	2	2	0	Resampling	5600	T25
F9-1 D2	0	0	3	1	Supernatant	9	1	2	0	Resampling	5600	T25
F9-2 D2	0	0	3	1	Supernatant	9	2	2	0	Resampling	5600	T25
F12-1 D2	0	0	3	1	Supernatant	12	1	2	0	Resampling	5600	T25
F12-2 D2	0	0	3	1	Supernatant	12	2	2	0	Resampling	5600	T25
F15-1 D2	0	0	3	1	Supernatant	15	1	2	0	Resampling	5600	T25
F15-2 D2	0	0	3	1	Supernatant	15	2	2	0	Resampling	5600	T25
F6-1 D2	0	0	3	2	Supernatant	6	1	2	0	Resampling	5600	T25
F6-2 D2	0	0	3	2	Supernatant	6	2	2	0	Resampling	5600	T25
F9-1 D2	0	0	3	2	Supernatant	9	1	2	0	Resampling	5600	T25
F9-2 D2	0	0	3	2	Supernatant	9	2	2	0	Resampling	5600	T25
F12-1 D2	0	0	3	2	Supernatant	12	1	2	0	Resampling	5600	T25
F12-2 D2	0	0	3	2	Supernatant	12	2	2	0	Resampling	5600	T25
F15-1 D2	0	0	3	2	Supernatant	15	1	2	0	Resampling	5600	T25
F15-2 D2	0	0	3	2	Supernatant	15	2	2	0	Resampling	5600	T25
F7-1 D3	1.91354	0.382708	1	1	Supernatant	7	1	3	1990.08	Resampling	5200	T25
F7-2 D3	1.91774	0.383548	1	1	Supernatant	7	2	3	1994.45	Resampling	5200	T25
F10-1 D3	0	0	1	1	Supernatant	10	1	3	0	Resampling	5200	T25
F10-2 D3	2.11222	0.422444	1	1	Supernatant	10	2	3	2196.71	Resampling	5200	T25
F13-1 D3	3.67388	0.734776	1	1	Supernatant	13	1	3	3820.84	Resampling	5200	T25
F13-2 D3	2.93756	0.587512	1	1	Supernatant	13	2	3	3055.06	Resampling	5200	T25
F7-1 D3	0	0	1	2	Supernatant	7	1	3	0	Resampling	5200	T25
F7-2 D3	0	0	1	2	Supernatant	7	2	3	0	Resampling	5200	T25
F10-1 D3	0	0	1	2	Supernatant	10	1	3	0	Resampling	5200	T25
F10-2 D3	3.02312	0.604624	1	2	Supernatant	10	2	3	3144.04	Resampling	5200	T25
F13-1 D3	3.8096	0.76192	1	2	Supernatant	13	1	3	3961.98	Resampling	5200	T25
F13-2 D3	1.99778	0.399556	1	2	Supernatant	13	2	3	2077.69	Resampling	5200	T25
F8-1 D3	2.43047	0.486094	2	1	Supernatant	8	1	3	2527.69	Resampling	5200	T25
F8-2 D3	2.62068	0.524136	2	1	Supernatant	8	2	3	2725.51	Resampling	5200	T25
F11-1 D3	1.05926	0.211852	2	1	Supernatant	11	1	3	1101.63	Resampling	5200	T25
F11-2 D3	3.83259	0.766518	2	1	Supernatant	11	2	3	3985.89	Resampling	5200	T25
F14-1 D3	0.292402	0.0584804	2	1	Supernatant	14	1	3	304.098	Resampling	5200	T25
F14-2 D3	0	0	2	1	Supernatant	14	2	3	0	Resampling	5200	T25
F8-1 D3	0.463932	0.0927864	2	2	Supernatant	8	1	3	482.489	Resampling	5200	T25
F8-2 D3	1.90451	0.380902	2	2	Supernatant	8	2	3	1980.69	Resampling	5200	T25
F11-1 D3	0.930842	0.186168	2	2	Supernatant	11	1	3	968.076	Resampling	5200	T25
F11-2 D3	0	0	2	2	Supernatant	11	2	3	0	Resampling	5200	T25
F14-1 D3	0	0	2	2	Supernatant	14	1	3	0	Resampling	5200	T25
F14-2 D3	1.03756	0.207512	2	2	Supernatant	14	2	3	1079.06	Resampling	5200	T25
F9-1 D3	4.02305	0.80461	3	1	Supernatant	9	1	3	4183.97	Resampling	5200	T25
F9-2 D3	0	0	3	1	Supernatant	9	2	3	0	Resampling	5200	T25
F12-1 D3	1.9382	0.38764	3	1	Supernatant	12	1	3	2015.73	Resampling	5200	T25
F12-2 D3	15.7692	3.15384	3	1	Supernatant	12	2	3	16400	Resampling	5200	T25
F15-1 D3	3.69953	0.739906	3	1	Supernatant	15	1	3	3847.51	Resampling	5200	T25
F15-2 D3	0	0	3	1	Supernatant	15	2	3	0	Resampling	5200	T25
F9-1 D3	8.28788	1.65758	3	2	Supernatant	9	1	3	8619.4	Resampling	5200	T25
F9-2 D3	2.05742	0.411484	3	2	Supernatant	9	2	3	2139.72	Resampling	5200	T25
F12-1 D3	3.96403	0.792806	3	2	Supernatant	12	1	3	4122.59	Resampling	5200	T25
F12-2 D3	14.4585	2.8917	3	2	Supernatant	12	2	3	15036.8	Resampling	5200	T25
F15-1 D3	0.591688	0.118338	3	2	Supernatant	15	1	3	615.356	Resampling	5200	T25
F15-2 D3	0	0	3	2	Supernatant	15	2	3	0	Resampling	5200	T25
F10-1 D4	54.3373	10.8675	1	1	Supernatant	10	1	4	52163.8	Resampling	4800	T25
F10-2 D4	47.3813	9.47626	1	1	Supernatant	10	2	4	45486	Resampling	4800	T25
F13-1 D4	193.205	38.641	1	1	Supernatant	13	1	4	185477	Resampling	4800	T25
F13-2 D4	278.4	55.68	1	1	Supernatant	13	2	4	267264	Resampling	4800	T25
F10-1 D4	53.141	10.6282	1	2	Supernatant	10	1	4	51015.4	Resampling	4800	T25
F10-2 D4	89.4741	17.8948	1	2	Supernatant	10	2	4	85895.1	Resampling	4800	T25
F13-1 D4	185.746	37.1492	1	2	Supernatant	13	1	4	178316	Resampling	4800	T25
F13-2 D4	298.483	59.6966	1	2	Supernatant	13	2	4	286544	Resampling	4800	T25
F11-1 D4	83.3099	16.662	2	1	Supernatant	11	1	4	79977.5	Resampling	4800	T25
F11-2 D4	86.6875	17.3375	2	1	Supernatant	11	2	4	83220	Resampling	4800	T25
F14-1 D4	234.778	46.9556	2	1	Supernatant	14	1	4	225387	Resampling	4800	T25
F14-2 D4	231.986	46.3972	2	1	Supernatant	14	2	4	222707	Resampling	4800	T25
F11-1 D4	75.8033	15.1607	2	2	Supernatant	11	1	4	72771.2	Resampling	4800	T25
F11-2 D4	95.4736	19.0947	2	2	Supernatant	11	2	4	91654.7	Resampling	4800	T25
F14-1 D4	243.197	48.6394	2	2	Supernatant	14	1	4	233469	Resampling	4800	T25
F14-2 D4	216.98	43.396	2	2	Supernatant	14	2	4	208301	Resampling	4800	T25
F12-1 D4	200.855	40.171	3	1	Supernatant	12	1	4	192821	Resampling	4800	T25
F12-2 D4	189.707	37.9414	3	1	Supernatant	12	2	4	182119	Resampling	4800	T25
F15-1 D4	98.0335	19.6067	3	1	Supernatant	15	1	4	94112.2	Resampling	4800	T25
F15-2 D4	304.012	60.8024	3	1	Supernatant	15	2	4	291852	Resampling	4800	T25
F12-1 D4	187.211	37.4422	3	2	Supernatant	12	1	4	179723	Resampling	4800	T25
F12-2 D4	195.808	39.1616	3	2	Supernatant	12	2	4	187976	Resampling	4800	T25
F15-1 D4	106.279	21.2558	3	2	Supernatant	15	1	4	102028	Resampling	4800	T25
F15-2 D4	493.744	98.7488	3	2	Supernatant	15	2	4	473994	Resampling	4800	T25
F13-1 D5	712.646	142.529	1	1	Supernatant	13	1	5	627128	Resampling	4400	T25
F13-2 D5	906.258	181.252	1	1	Supernatant	13	2	5	797507	Resampling	4400	T25
F13-1 D5	780.225	156.045	1	2	Supernatant	13	1	5	686598	Resampling	4400	T25
F13-2 D5	1152.96	230.592	1	2	Supernatant	13	2	5	1.0146e+06	Resampling	4400	T25
F14-1 D5	1557.19	311.438	2	1	Supernatant	14	1	5	1.37033e+06	Resampling	4400	T25
F14-2 D5	1321.92	264.384	2	1	Supernatant	14	2	5	1.16329e+06	Resampling	4400	T25
F14-1 D5	1799.11	359.822	2	2	Supernatant	14	1	5	1.58322e+06	Resampling	4400	T25
F14-2 D5	1278.04	255.608	2	2	Supernatant	14	2	5	1.12468e+06	Resampling	4400	T25
F15-1 D5	2684.69	536.938	3	1	Supernatant	15	1	5	2.36253e+06	Resampling	4400	T25
F15-2 D5	3097.08	619.416	3	1	Supernatant	15	2	5	2.72543e+06	Resampling	4400	T25
F15-1 D5	2915.83	583.166	3	2	Supernatant	15	1	5	2.56593e+06	Resampling	4400	T25
F15-2 D5	2884.02	576.804	3	2	Supernatant	15	2	5	2.53794e+06	Resampling	4400	T25

## Sheet: Table 1 Rep 25cm Cells
Sample	copies/ 5ul	Copies/ul	Plate	Rep	Type	FlaskID	FlaskRepID	Day	TotalCopy	Design	Volume	ContainerSize
F1 cells D1	1.94305	0.38861	1	1	Cells	1	Cells	1	310.888	Resampling	800	T25
F4 cells D2	10.1552	2.03104	1	1	Cells	4	Cells	2	1624.83	Resampling	800	T25
F7 cells D3	783.021	156.604	1	1	Cells	7	Cells	3	125283	Resampling	800	T25
F10 cells D4	2702.39	540.478	1	1	Cells	10	Cells	4	432382	Resampling	800	T25
F1 cells D1	0	0	1	2	Cells	1	Cells	1	0	Resampling	800	T25
F4 cells D2	5.51339	1.10268	1	2	Cells	4	Cells	2	882.142	Resampling	800	T25
F7 cells D3	853.473	170.695	1	2	Cells	7	Cells	3	136556	Resampling	800	T25
F10 cells D4	2575.96	515.192	1	2	Cells	10	Cells	4	412154	Resampling	800	T25
F2 cells D1	0	0	2	1	Cells	2	Cells	1	0	Resampling	800	T25
F5 cells D2	28.3227	5.66454	2	1	Cells	5	Cells	2	4531.63	Resampling	800	T25
F8 cells D3	847.706	169.541	2	1	Cells	8	Cells	3	135633	Resampling	800	T25
F11 cells D4	5526.72	1105.34	2	1	Cells	11	Cells	4	884275	Resampling	800	T25
F14 cells D5 1:10	10039.1	20078.2	2	1	Cells	14	Cells	5	16062560	Resampling	800	T25
F13 cells D5 1:10	3278.52	6557.04	2	1	Cells	13	Cells	5	5.24563e+06	Resampling	800	T25
F2 cells D1	0	0	2	2	Cells	2	Cells	1	0	Resampling	800	T25
F5 cells D2	25.6544	5.13088	2	2	Cells	5	Cells	2	4104.7	Resampling	800	T25
F8 cells D3	887.55	177.51	2	2	Cells	8	Cells	3	142008	Resampling	800	T25
F11 cells D4	6043.92	1208.78	2	2	Cells	11	Cells	4	967027	Resampling	800	T25
F14 cells D5 1:10	9804.58	19609.2	2	2	Cells	14	Cells	5	15687328	Resampling	800	T25
F13 cells D5 1:10	3698.84	7397.68	2	2	Cells	13	Cells	5	5918144	Resampling	800	T25
F3 cells D1	0	0	3	1	Cells	3	Cells	1	0	Resampling	800	T25
F6 cells D2	40.0798	8.01596	3	1	Cells	6	Cells	2	6412.77	Resampling	800	T25
F9 cells D3	1152.56	230.512	3	1	Cells	9	Cells	3	184410	Resampling	800	T25
F12 cells D4	5854.18	1170.84	3	1	Cells	12	Cells	4	936669	Resampling	800	T25
F15 cells D5 1:10	9382.16	18764.3	3	1	Cells	15	Cells	5	15011456	Resampling	800	T25
F3 cells D1	2.42404	0.484808	3	2	Cells	3	Cells	1	387.846	Resampling	800	T25
F6 cells D2	23.7469	4.74938	3	2	Cells	6	Cells	2	3799.5	Resampling	800	T25
F9 cells D3	1361.01	272.202	3	2	Cells	9	Cells	3	217762	Resampling	800	T25
F12 cells D4	6968.22	1393.64	3	2	Cells	12	Cells	4	1.11492e+06	Resampling	800	T25
F15 cells D5 1:10	11705.1	23410.2	3	2	Cells	15	Cells	5	18728160	Resampling	800	T25

## Sheet: Table 1 EP 25cm Sup
Sample	copies/ 5ul	Copies/ul	PlateID	PlateRepID	Type	FlaskID	FlaskRepID	Day	TotalCopy	Design	Volume	ContainerSize
T1-1	0	0	1	1	Supernatant	1	1	1	0	Endpoint	6000	T25
T1-2	0	0	1	1	Supernatant	1	2	1	0	Endpoint	6000	T25
T2-1	0	0	1	1	Supernatant	2	1	1	0	Endpoint	6000	T25
T2-2	0	0	1	1	Supernatant	2	2	1	0	Endpoint	6000	T25
T3-1	0	0	1	1	Supernatant	3	1	1	0	Endpoint	6000	T25
T3-2	0	0	1	1	Supernatant	3	2	1	0	Endpoint	6000	T25
T4-1	0	0	1	1	Supernatant	4	1	2	0	Endpoint	6000	T25
T4-2	0	0	1	1	Supernatant	4	2	2	0	Endpoint	6000	T25
T5-1	0	0	1	1	Supernatant	5	1	2	0	Endpoint	6000	T25
T5-2	0	0	1	1	Supernatant	5	2	2	0	Endpoint	6000	T25
T6-1	0	0	1	1	Supernatant	6	1	2	0	Endpoint	6000	T25
T6-2	0	0	1	1	Supernatant	6	2	2	0	Endpoint	6000	T25
T7-1	1.47798	0.295596	1	1	Supernatant	7	1	3	1773.58	Endpoint	6000	T25
T7-2	0	0	1	1	Supernatant	7	2	3	0	Endpoint	6000	T25
T8-1	1.44892	0.289784	1	1	Supernatant	8	1	3	1738.7	Endpoint	6000	T25
T8-2	1.33967	0.267934	1	1	Supernatant	8	2	3	1607.6	Endpoint	6000	T25
T9-1	0	0	1	1	Supernatant	9	1	3	0	Endpoint	6000	T25
T9-2	1.61739	0.323478	1	1	Supernatant	9	2	3	1940.87	Endpoint	6000	T25
T10-1	101.951	20.3902	1	1	Supernatant	10	1	4	122341	Endpoint	6000	T25
T10-2	183.412	36.6824	1	1	Supernatant	10	2	4	220094	Endpoint	6000	T25
T11-1	61.1143	12.2229	1	1	Supernatant	11	1	4	73337.2	Endpoint	6000	T25
T11-2	45.2348	9.04696	1	1	Supernatant	11	2	4	54281.8	Endpoint	6000	T25
T12-1	251.134	50.2268	1	1	Supernatant	12	1	4	301361	Endpoint	6000	T25
T12-2	170.596	34.1192	1	1	Supernatant	12	2	4	204715	Endpoint	6000	T25
T13-1	1436.18	287.236	1	1	Supernatant	13	1	5	1723416	Endpoint	6000	T25
T13-2	1371.46	274.292	1	1	Supernatant	13	2	5	1.64575e+06	Endpoint	6000	T25
T14-1	625.952	125.19	1	1	Supernatant	14	1	5	751142	Endpoint	6000	T25
T14-2	672.094	134.419	1	1	Supernatant	14	2	5	806513	Endpoint	6000	T25
T15-1	370.259	74.0518	1	1	Supernatant	15	1	5	444311	Endpoint	6000	T25
T15-2	645.11	129.022	1	1	Supernatant	15	2	5	774132	Endpoint	6000	T25
T1-1	0	0	1	2	Supernatant	1	1	1	0	Endpoint	6000	T25
T1-2	0	0	1	2	Supernatant	1	2	1	0	Endpoint	6000	T25
T2-1	0	0	1	2	Supernatant	2	1	1	0	Endpoint	6000	T25
T2-2	0	0	1	2	Supernatant	2	2	1	0	Endpoint	6000	T25
T3-1	0	0	1	2	Supernatant	3	1	1	0	Endpoint	6000	T25
T3-2	0	0	1	2	Supernatant	3	2	1	0	Endpoint	6000	T25
T4-1	0	0	1	2	Supernatant	4	1	2	0	Endpoint	6000	T25
T4-2	0	0	1	2	Supernatant	4	2	2	0	Endpoint	6000	T25
T5-1	0	0	1	2	Supernatant	5	1	2	0	Endpoint	6000	T25
T5-2	0.45136	0.090272	1	2	Supernatant	5	2	2	541.632	Endpoint	6000	T25
T6-1	0	0	1	2	Supernatant	6	1	2	0	Endpoint	6000	T25
T6-2	0	0	1	2	Supernatant	6	2	2	0	Endpoint	6000	T25
T7-1	0	0	1	2	Supernatant	7	1	3	0	Endpoint	6000	T25
T7-2	0.746145	0.149229	1	2	Supernatant	7	2	3	895.374	Endpoint	6000	T25
T8-1	0	0	1	2	Supernatant	8	1	3	0	Endpoint	6000	T25
T8-2	4.95774	0.991548	1	2	Supernatant	8	2	3	5949.29	Endpoint	6000	T25
T9-1	0	0	1	2	Supernatant	9	1	3	0	Endpoint	6000	T25
T9-2	0	0	1	2	Supernatant	9	2	3	0	Endpoint	6000	T25
T10-1	91.1197	18.2239	1	2	Supernatant	10	1	4	109344	Endpoint	6000	T25
T10-2	177.277	35.4554	1	2	Supernatant	10	2	4	212732	Endpoint	6000	T25
T11-1	57.3752	11.475	1	2	Supernatant	11	1	4	68850.2	Endpoint	6000	T25
T11-2	52.6772	10.5354	1	2	Supernatant	11	2	4	63212.6	Endpoint	6000	T25
T12-1	207.238	41.4476	1	2	Supernatant	12	1	4	248686	Endpoint	6000	T25
T12-2	169.107	33.8214	1	2	Supernatant	12	2	4	202928	Endpoint	6000	T25
T13-1	1444.51	288.902	1	2	Supernatant	13	1	5	1733412	Endpoint	6000	T25
T13-2	1372.75	274.55	1	2	Supernatant	13	2	5	1647300	Endpoint	6000	T25
T14-1	632.056	126.411	1	2	Supernatant	14	1	5	758467	Endpoint	6000	T25
T14-2	657.983	131.597	1	2	Supernatant	14	2	5	789580	Endpoint	6000	T25
T15-1	363.78	72.756	1	2	Supernatant	15	1	5	436536	Endpoint	6000	T25
T15-2	668.294	133.659	1	2	Supernatant	15	2	5	801953	Endpoint	6000	T25

## Sheet: Table 1 EP 25cm Cells
Sample	copies/ 5ul	Copies/ul	PlateID	PlateRepID	Type	FlaskID	FlaskRepID	Day	TotalCopy	Design	Volume	ContainerSize
T1	0	0	2	1	Cells	1	NA	1	0	Endpoint	800	T25
T2	0	0	2	1	Cells	2	NA	1	0	Endpoint	800	T25
T3	1.11431	0.222862	2	1	Cells	3	NA	1	178.29	Endpoint	800	T25
T4	10.9843	2.19686	2	1	Cells	4	NA	2	1757.49	Endpoint	800	T25
T5	9.8892	1.97784	2	1	Cells	5	NA	2	1582.27	Endpoint	800	T25
T6	20.1845	4.0369	2	1	Cells	6	NA	2	3229.52	Endpoint	800	T25
T7	778.886	155.777	2	1	Cells	7	NA	3	124622	Endpoint	800	T25
T8	627.569	125.514	2	1	Cells	8	NA	3	100411	Endpoint	800	T25
T9	741.417	148.283	2	1	Cells	9	NA	3	118627	Endpoint	800	T25
T10	6725.15	1345.03	2	1	Cells	10	NA	4	1076024	Endpoint	800	T25
T11	3750.69	750.138	2	1	Cells	11	NA	4	600110	Endpoint	800	T25
1:10 T10	679.524	1359.05	2	1	Cells	10	NA	4	1.08724e+06	Endpoint	800	T25
1:10 T11	333.461	666.922	2	1	Cells	11	NA	4	533538	Endpoint	800	T25
1:10 T12	1365.17	2730.34	2	1	Cells	12	NA	4	2184272	Endpoint	800	T25
1:10 T13	5824.21	11648.4	2	1	Cells	13	NA	5	9.31874e+06	Endpoint	800	T25
1:10 T14	2566.72	5133.44	2	1	Cells	14	NA	5	4.10675e+06	Endpoint	800	T25
1:10 T15	3029.86	6059.72	2	1	Cells	15	NA	5	4.84778e+06	Endpoint	800	T25
T1	0	0	2	2	Cells	1	NA	1	0	Endpoint	800	T25
T2	0	0	2	2	Cells	2	NA	1	0	Endpoint	800	T25
T3	0	0	2	2	Cells	3	NA	1	0	Endpoint	800	T25
T4	9.17752	1.8355	2	2	Cells	4	NA	2	1468.4	Endpoint	800	T25
T5	10.5492	2.10984	2	2	Cells	5	NA	2	1687.87	Endpoint	800	T25
T6	17.7887	3.55774	2	2	Cells	6	NA	2	2846.19	Endpoint	800	T25
T7	980.655	196.131	2	2	Cells	7	NA	3	156905	Endpoint	800	T25
T8	726.727	145.345	2	2	Cells	8	NA	3	116276	Endpoint	800	T25
T9	850.71	170.142	2	2	Cells	9	NA	3	136114	Endpoint	800	T25
T10	7526.97	1505.39	2	2	Cells	10	NA	4	1.20432e+06	Endpoint	800	T25
T11	3703.14	740.628	2	2	Cells	11	NA	4	592502	Endpoint	800	T25
1:10 T10	706.299	1412.6	2	2	Cells	10	NA	4	1.13008e+06	Endpoint	800	T25
1:10 T11	357.451	714.902	2	2	Cells	11	NA	4	571922	Endpoint	800	T25
1:10 T12	1208.52	2417.04	2	2	Cells	12	NA	4	1933632	Endpoint	800	T25
1:10 T13	5482.25	10964.5	2	2	Cells	13	NA	5	8771600	Endpoint	800	T25
1:10 T14	2490.98	4981.96	2	2	Cells	14	NA	5	3985568	Endpoint	800	T25
1:10 T15	3457.83	6915.66	2	2	Cells	15	NA	5	5532528	Endpoint	800	T25

## Sheet: Table 1_2 RCO EP 10cm Sup
Sample	copies/ 5ul	Copies/ul	PlateID	PlateRepID	Type	FlaskID	FlaskRepID	Day	TotalCopy	Design	Volume	ContainerSize
T1-1	0	0	1	1	Supernatant	1	1	1	0	Endpoint	3000	T10
T1-2	0	0	1	1	Supernatant	1	2	1	0	Endpoint	3000	T10
T2-1	0	0	1	1	Supernatant	2	1	1	0	Endpoint	3000	T10
T2-2	0	0	1	1	Supernatant	2	2	1	0	Endpoint	3000	T10
T3-1	0	0	1	1	Supernatant	3	1	1	0	Endpoint	3000	T10
T3-2	0	0	1	1	Supernatant	3	2	1	0	Endpoint	3000	T10
T4-1	0	0	1	1	Supernatant	4	1	2	0	Endpoint	3000	T10
T4-2	0	0	1	1	Supernatant	4	2	2	0	Endpoint	3000	T10
T5-1	0	0	1	1	Supernatant	5	1	2	0	Endpoint	3000	T10
T5-2	0	0	1	1	Supernatant	5	2	2	0	Endpoint	3000	T10
T6-1	0	0	1	1	Supernatant	6	1	2	0	Endpoint	3000	T10
T6-2	0	0	1	1	Supernatant	6	2	2	0	Endpoint	3000	T10
T7-1	8.10333	1.62067	1	1	Supernatant	7	1	3	4862	Endpoint	3000	T10
T7-2	4.48414	0.896828	1	1	Supernatant	7	2	3	2690.48	Endpoint	3000	T10
T8-1	0	0	1	1	Supernatant	8	1	3	0	Endpoint	3000	T10
T8-2	1.57107	0.314214	1	1	Supernatant	8	2	3	942.642	Endpoint	3000	T10
T9-1	3.00465	0.60093	1	1	Supernatant	9	1	3	1802.79	Endpoint	3000	T10
T9-2	8.99573	1.79915	1	1	Supernatant	9	2	3	5397.44	Endpoint	3000	T10
T10-1	1117.07	223.414	1	1	Supernatant	10	1	4	670242	Endpoint	3000	T10
T10-2	388.613	77.7226	1	1	Supernatant	10	2	4	233168	Endpoint	3000	T10
T11-1	340.22	68.044	1	1	Supernatant	11	1	4	204132	Endpoint	3000	T10
T11-2	286.634	57.3268	1	1	Supernatant	11	2	4	171980	Endpoint	3000	T10
T12-1	514.082	102.816	1	1	Supernatant	12	1	4	308449	Endpoint	3000	T10
T12-2	515.668	103.134	1	1	Supernatant	12	2	4	309401	Endpoint	3000	T10
T13-1	6210.5	1242.1	1	1	Supernatant	13	1	5	3.7263e+06	Endpoint	3000	T10
T13-2	7135.07	1427.01	1	1	Supernatant	13	2	5	4281042	Endpoint	3000	T10
T14-1	3090.26	618.052	1	1	Supernatant	14	1	5	1854156	Endpoint	3000	T10
T14-2	2999.78	599.956	1	1	Supernatant	14	2	5	1799868	Endpoint	3000	T10
T15-1	1604.48	320.896	1	1	Supernatant	15	1	5	962688	Endpoint	3000	T10
T15-2	1260.02	252.004	1	1	Supernatant	15	2	5	756012	Endpoint	3000	T10
T1-1	0	0	1	2	Supernatant	1	1	1	0	Endpoint	3000	T10
T1-2	0	0	1	2	Supernatant	1	2	1	0	Endpoint	3000	T10
T2-1	0	0	1	2	Supernatant	2	1	1	0	Endpoint	3000	T10
T2-2	0	0	1	2	Supernatant	2	2	1	0	Endpoint	3000	T10
T3-1	0	0	1	2	Supernatant	3	1	1	0	Endpoint	3000	T10
T3-2	0	0	1	2	Supernatant	3	2	1	0	Endpoint	3000	T10
T4-1	0	0	1	2	Supernatant	4	1	2	0	Endpoint	3000	T10
T4-2	0	0	1	2	Supernatant	4	2	2	0	Endpoint	3000	T10
T5-1	0	0	1	2	Supernatant	5	1	2	0	Endpoint	3000	T10
T5-2	0	0	1	2	Supernatant	5	2	2	0	Endpoint	3000	T10
T6-1	0	0	1	2	Supernatant	6	1	2	0	Endpoint	3000	T10
T6-2	0	0	1	2	Supernatant	6	2	2	0	Endpoint	3000	T10
T7-1	10.3143	2.06286	1	2	Supernatant	7	1	3	6188.58	Endpoint	3000	T10
T7-2	4.84812	0.969624	1	2	Supernatant	7	2	3	2908.87	Endpoint	3000	T10
T8-1	0	0	1	2	Supernatant	8	1	3	0	Endpoint	3000	T10
T8-2	0	0	1	2	Supernatant	8	2	3	0	Endpoint	3000	T10
T9-1	2.59312	0.518624	1	2	Supernatant	9	1	3	1555.87	Endpoint	3000	T10
T9-2	11.7246	2.34492	1	2	Supernatant	9	2	3	7034.76	Endpoint	3000	T10
T10-1	815.457	163.091	1	2	Supernatant	10	1	4	489274	Endpoint	3000	T10
T10-2	350.465	70.093	1	2	Supernatant	10	2	4	210279	Endpoint	3000	T10
T11-1	292.037	58.4074	1	2	Supernatant	11	1	4	175222	Endpoint	3000	T10
T11-2	242.347	48.4694	1	2	Supernatant	11	2	4	145408	Endpoint	3000	T10
T12-1	398.134	79.6268	1	2	Supernatant	12	1	4	238880	Endpoint	3000	T10
T12-2	452.609	90.5218	1	2	Supernatant	12	2	4	271565	Endpoint	3000	T10
T13-1	6429.5	1285.9	1	2	Supernatant	13	1	5	3.8577e+06	Endpoint	3000	T10
T13-2	7458.33	1491.67	1	2	Supernatant	13	2	5	4474998	Endpoint	3000	T10
T14-1	2973.3	594.66	1	2	Supernatant	14	1	5	1.78398e+06	Endpoint	3000	T10
T14-2	2987.36	597.472	1	2	Supernatant	14	2	5	1792416	Endpoint	3000	T10
T15-1	1562.58	312.516	1	2	Supernatant	15	1	5	937548	Endpoint	3000	T10
T15-2	1068.72	213.744	1	2	Supernatant	15	2	5	641232	Endpoint	3000	T10

## Sheet: Table 1_2 RCO EP 10cm Cells
Sample	copies/ 5ul	Copies/ul	PlateID	PlateRepID	Type	FlaskID	FlaskRepID	Day	TotalCopy	Design	Volume	ContainerSize
T1	0	0	2	1	Cells	1	NA	1	0	Endpoint	800	T10
T2	0	0	2	1	Cells	2	NA	1	0	Endpoint	800	T10
T3	0	0	2	1	Cells	3	NA	1	0	Endpoint	800	T10
T4	47.8785	9.5757	2	1	Cells	4	NA	2	7660.56	Endpoint	800	T10
T5	15.697	3.1394	2	1	Cells	5	NA	2	2511.52	Endpoint	800	T10
T6	92.5249	18.505	2	1	Cells	6	NA	2	14804	Endpoint	800	T10
T7	1099.36	219.872	2	1	Cells	7	NA	3	175898	Endpoint	800	T10
T8	297.443	59.4886	2	1	Cells	8	NA	3	47590.9	Endpoint	800	T10
T9	554.261	110.852	2	1	Cells	9	NA	3	88681.8	Endpoint	800	T10
T11	7005.93	1401.19	2	1	Cells	11	NA	4	1.12095e+06	Endpoint	800	T10
1:10 T10	1476.57	2953.14	2	1	Cells	10	NA	4	2.36251e+06	Endpoint	800	T10
1:10 T11	808.291	1616.58	2	1	Cells	11	NA	4	1.29327e+06	Endpoint	800	T10
1:10 T12	1992.32	3984.64	2	1	Cells	12	NA	4	3187712	Endpoint	800	T10
1:10 T14	4361.1	8722.2	2	1	Cells	14	NA	5	6.97776e+06	Endpoint	800	T10
1:10 T15	2654.46	5308.92	2	1	Cells	15	NA	5	4247136	Endpoint	800	T10
T13 1:1000	130.149	26029.8	2	1	Cells	13	NA	5	2.08238e+07	Endpoint	800	T10
T1	0	0	2	1	Cells	1	NA	1	0	Endpoint	800	T10
T2	2.16982	0.433964	2	2	Cells	2	NA	1	347.171	Endpoint	800	T10
T3	0	0	2	2	Cells	3	NA	1	0	Endpoint	800	T10
T4	28.1033	5.62066	2	2	Cells	4	NA	2	4496.53	Endpoint	800	T10
T5	22.1005	4.4201	2	2	Cells	5	NA	2	3536.08	Endpoint	800	T10
T6	84.0663	16.8133	2	2	Cells	6	NA	2	13450.6	Endpoint	800	T10
T7	1028.15	205.63	2	2	Cells	7	NA	3	164504	Endpoint	800	T10
T8	308.359	61.6718	2	2	Cells	8	NA	3	49337.4	Endpoint	800	T10
T9	449.013	89.8026	2	2	Cells	9	NA	3	71842.1	Endpoint	800	T10
T11	7303.25	1460.65	2	2	Cells	11	NA	4	1168520	Endpoint	800	T10
1:10 T10	1485.62	2971.24	2	2	Cells	10	NA	4	2376992	Endpoint	800	T10
1:10 T11	856.087	1712.17	2	2	Cells	11	NA	4	1.36974e+06	Endpoint	800	T10
1:10 T12	1919.34	3838.68	2	2	Cells	12	NA	4	3070944	Endpoint	800	T10
1:10 T14	3917.37	7834.74	2	2	Cells	14	NA	5	6267792	Endpoint	800	T10
1:10 T15	2515.37	5030.74	2	2	Cells	15	NA	5	4024592	Endpoint	800	T10
T13 1:1000	141.54	28308	2	2	Cells	13	NA	5	22646400	Endpoint	800	T10

## Sheet: Table 1 EP Inoculum RCO
Sample	copies/ 5ul	Copies/ul	PlateID	PlateRepID	FlaskID	TotalCopy	Design	ContainerSize	Type
Inoculum 1	9.75806	1.95161	1	1	I1	24.3952	Endpoint	T10	Inoculum
Inoculum 2	20.8666	4.17332	1	1	I2	52.1665	Endpoint	T10	Inoculum
Inoculum 3	16.181	3.2362	1	1	I3	40.4525	Endpoint	T10	Inoculum
Inoculum 1	15.4194	3.08388	1	2	I1	38.5485	Endpoint	T10	Inoculum
Inoculum 2	24.1034	4.82068	1	2	I2	60.2585	Endpoint	T10	Inoculum
Inoculum 3	15.5028	3.10056	1	2	I3	38.757	Endpoint	T10	Inoculum
Inoculum 1	11.9973	2.39946	2	1	I1	29.9932	Endpoint	T10	Inoculum
Inoculum 2	9.11881	1.82376	2	1	I2	22.797	Endpoint	T10	Inoculum
Inoculum 3	14.5885	2.9177	2	1	I3	36.4712	Endpoint	T10	Inoculum
Inoculum 1	14.229	2.8458	2	2	I1	35.5725	Endpoint	T10	Inoculum
Inoculum 2	16.9093	3.38186	2	2	I2	42.2733	Endpoint	T10	Inoculum
Inoculum 3	11.029	2.2058	2	2	I3	27.5725	Endpoint	T10	Inoculum
Inoculum 1	10.0988	2.01976	1	1	I1	25.247	Endpoint	T25	Inoculum
Inoculum 2	15.1051	3.02102	1	1	I2	37.7627	Endpoint	T25	Inoculum
Inoculum 3	9.10139	1.82028	1	1	I3	22.7535	Endpoint	T25	Inoculum
Inoculum 1	11.3381	2.26762	1	2	I1	28.3453	Endpoint	T25	Inoculum
Inoculum 2	7.16137	1.43227	1	2	I2	17.9034	Endpoint	T25	Inoculum
Inoculum 3	11.1663	2.23326	1	2	I3	27.9157	Endpoint	T25	Inoculum
Inoculum 1	12.6504	2.53008	2	1	I1	31.626	Endpoint	T25	Inoculum
Inoculum 2	5.29127	1.05825	2	1	I2	13.2282	Endpoint	T25	Inoculum
Inoculum 3	8.67043	1.73409	2	1	I3	21.6761	Endpoint	T25	Inoculum
Inoculum 1	9.52348	1.9047	2	2	I1	23.8087	Endpoint	T25	Inoculum
Inoculum 2	9.23674	1.84735	2	2	I2	23.0918	Endpoint	T25	Inoculum
Inoculum 3	5.24266	1.04853	2	2	I3	13.1067	Endpoint	T25	Inoculum
Inoculum 640 c 1	23.7517	4.75034	1	1	I1	59.3792	Resampling	T25	Inoculum
Inoculum 640 c 1	16.7453	3.34906	1	2	I1	41.8633	Resampling	T25	Inoculum
Inoculum 640 c 2	11.8417	2.36834	2	1	I2	29.6043	Resampling	T25	Inoculum
Inoculum 640 c 2	8.44504	1.68901	2	2	I2	21.1126	Resampling	T25	Inoculum
Inoculum 640 c 3	23.2407	4.64814	3	1	I3	58.1017	Resampling	T25	Inoculum
Inoculum 640 c 3	24.3833	4.87666	3	2	I3	60.9582	Resampling	T25	Inoculum

## Sheet: Table 1 Model Results RCO
Generalized Least Squares Model	Parameter	Value: log10(total copies)	Std.Error	t-value	p-value
Model 1: Supernatant T25 EP vs T25 RS^	Intercept	-3.70401	0.381029	-9.72107	5.66633e-12
Reference group: EP Design	Day	2.20548	0.101967	21.6293	2.51845e-23
	Design: Resampling	0.05682	0.142936	0.39752	0.693151
Model 2: Cells T25 EP vs T25 RS*	Intercept	0.912611	0.149843	6.09047	1.66748e-06
Reference group: EP Design	Day	1.2156	0.0479025	25.3765	2.25671e-20
	Design: Resampling	0.119766	0.119198	1.00476	0.323934
Model 3: Supernatant T25 EP vs T10 EP^	Intercept	-1.42005	0.438645	-3.23735	0.00394587
Reference group: T10 Container Size	Day	1.55257	0.0934426	16.6152	1.47402e-13
	ContainerSize: T25	-0.310621	0.188081	-1.65152	0.113508
Model 4: Cells T25 EP vs T10 EP^	Intercept	1.89547	0.234625	8.07871	7.0365e-08
Reference group: T10 Container Size	Day	1.0213	0.0647193	15.7804	4.02978e-13
	ContainerSize: T25	0.126614	0.0974566	1.29918	0.207965
Model 5: Supernatant T25 RS vs T10 EP^	Intercept	-0.75925	0.51021	-1.48811	0.14171
Reference group: T10 EP	Day	1.55494	0.115998	13.4049	4.10661e-20
	ContainerSize: T25	-0.227168	0.200925	-1.13061	0.262505
Model 6: Cells T25 RS vs T10 EP*	Intercept	-1.17227	0.244956	-4.78564	6.91609e-06
Reference group: T10 EP	Day	1.65457	0.0540395	30.6179	2.30375e-48
	ContainerSize: T25	-0.217342	0.182666	-1.18983	0.237349
* Included data for days 1:5
^ Included data for days 2:5

## Sheet: Table 1 Summary Rco
ContainerDesign	Type	Day	mean(log10(total copies))	sd(log10(total copies)	se(log10(total copies)	lower.ci.log10(total copies)	upper.ci.log10(total copies)	mean(total copies)	lower.ci(total copies)	upper.ci(total copies)	CV	CPE.observed	Viable.Rco.Supernatant
T25 Resampling	Inoculum*	NA	45.1699	17.726	10.2341	1.13599	89.2038	45.1699	1.13599	89.2038	0.39243
T25 Resampling	Supernatant	1	0	0	0	0	0	1	1	1	NA	NA
T25 Resampling	Cells	1	1.49307	1.29393	0.747049	0	4.70736	31.122	1	50975.2	0.881643	NA
T25 Resampling	Supernatant	2	0.206771	0.716277	0.206771	0	0.661872	1.6098	1	4.59063	3.4641	NA
T25 Resampling	Cells	2	3.4805	0.333148	0.192343	2.65292	4.30809	3023.46	449.694	20327.8	0.571848	N
T25 Resampling	Supernatant	3	3.24777	0.407006	0.135669	2.93492	3.56063	1769.18	860.834	3636.01	1.05265	NA
T25 Resampling	Cells	3	5.18761	0.101062	0.0583	4.93656	5.43867	154033	86409.3	274578	0.244888	N
T25 Resampling	Supernatant	4	5.1732	0.264323	0.107909	4.89581	5.45059	149004	78669.9	282221	0.46872	NA
T25 Resampling	Cells	4	5.8677	0.210857	0.121738	5.3439	6.3915	737392	220750	2.46318e+06	0.408772	Y
T25 Resampling	Supernatant	5	6.13883	0.257313	0.14856	5.49963	6.77803	1.37668e+06	315959	5.99837e+06	0.586209	NA
T25 Resampling	Cells	5	7.0582	0.27002	0.155896	6.38743	7.72897	1.14341e+07	2.44024e+06	5.35759e+07	0.489194	Y
T25 Endpoint	Inoculum*	NA	23.8721	3.04286	1.7568	16.3132	31.431	23.8721	16.3132	31.431	0.127465
T25 Endpoint	Supernatant	1	0	0	0	0	0	1	1	1	NA	NA	N
T25 Endpoint	Cells	1	0.650032	1.12589	0.650032	0	3.44689	4.46717	1	2798.3	1.73205	NA	NA
T25 Endpoint	Supernatant	2	0.710548	1.23071	0.710548	0	3.76779	5.13509	1	5858.55	1.73205	NA	N
T25 Endpoint	Cells	2	3.30124	0.157061	0.0907	2.91108	3.6914	2000.97	814.856	4913.62	0.389617	N	NA
T25 Endpoint	Supernatant	3	2.95881	0.359541	0.207581	2.06566	3.85196	909.518	116.322	7111.48	0.874291	NA	Y
T25 Endpoint	Cells	3	5.09612	0.0574	0.0331	4.95361	5.23863	124773	89868.7	173233	0.129818	N	NA
T25 Endpoint	Supernatant	4	5.13733	0.29239	0.168811	4.41099	5.86367	137192	25762.8	730577	0.558732	NA	Y
T25 Endpoint	Cells	4	6.09779	0.364187	0.210264	5.1931	7.00248	1.25254e+06	155991	1.00573e+07	0.819674	Y	NA
T25 Endpoint	Supernatant	5	5.96856	0.229729	0.132634	5.39788	6.53924	930157	249964	3.46127e+06	0.563841	NA	Y
T25 Endpoint	Cells	5	6.85246	0.335814	0.193882	6.01826	7.68667	7.11975e+06	1.04293e+06	4.86041e+07	0.826404	Y	NA
T10 Endpoint	Inoculum*	NA	37.4382	6.28284	3.6274	21.8307	53.0456	37.4382	21.8307	53.0456	0.167819
T10 Endpoint	Supernatant	1	0	0	0	0	0	1	1	1	NA	NA
T10 Endpoint	Cells	1	0.746505	1.29298	0.746505	0	3.95845	5.57833	1	9087.71	1.73205	N
T10 Endpoint	Supernatant	2	0	0	0	0	0	1	1	1	NA	NA
T10 Endpoint	Cells	2	3.8048	0.335247	0.193555	2.972	4.6376	6379.75	937.572	43411.3	0.740761	N
T10 Endpoint	Supernatant	3	3.196	0.713445	0.411908	1.4237	4.96829	1570.34	26.5277	92958.8	0.793603	NA
T10 Endpoint	Cells	3	4.9403	0.274526	0.158497	4.25834	5.62226	87156	18127.5	419041	0.633666	N
T10 Endpoint	Supernatant	4	5.43141	0.181668	0.104886	4.98012	5.8827	270031	95526.5	763312	0.396687	NA
T10 Endpoint	Cells	4	6.32097	0.206651	0.11931	5.80762	6.83432	2.09398e+06	642128	6.82846e+06	0.423775	Y
T10 Endpoint	Supernatant	5	6.26147	0.347556	0.200662	5.3981	7.12485	1.82588e+06	250090	1.33306e+07	0.747022	NA
T10 Endpoint	Cells	5	6.92492	0.37136	0.214405	6.00241	7.84743	8.41246e+06	1.00557e+06	7.03773e+07	0.879357	Y
	* Means and CIs computed on un-transformed data

## Sheet: Table 2 Rpa Sup
Sample	copies/ 5ul	Copies/ul	PlateID	PlateRepID	Type	FlaskID	FlaskRepID	Day	TotalCopy	Species	Design	Volume	ContainerSize
T1-1	0	0	1	1	Supernatant	1	1	3	0	Rpa	Endpoint	3000	T10
T1-2	0	0	1	1	Supernatant	1	2	3	0	Rpa	Endpoint	3000	T10
T2-1	0.886913	0.177383	1	1	Supernatant	2	1	3	532.148	Rpa	Endpoint	3000	T10
T2-2	0	0	1	1	Supernatant	2	2	3	0	Rpa	Endpoint	3000	T10
T3-1	0	0	1	1	Supernatant	3	1	3	0	Rpa	Endpoint	3000	T10
T3-2	1.42858	0.285716	1	1	Supernatant	3	2	3	857.148	Rpa	Endpoint	3000	T10
T4-1	0	0	1	1	Supernatant	4	1	4	0	Rpa	Endpoint	3000	T10
T4-2	0	0	1	1	Supernatant	4	2	4	0	Rpa	Endpoint	3000	T10
T5-1	3.93134	0.786268	1	1	Supernatant	5	1	4	2358.8	Rpa	Endpoint	3000	T10
T5-2	5.48952	1.0979	1	1	Supernatant	5	2	4	3293.71	Rpa	Endpoint	3000	T10
T6-1	0	0	1	1	Supernatant	6	1	4	0	Rpa	Endpoint	3000	T10
T6-2	1.6567	0.33134	1	1	Supernatant	6	2	4	994.02	Rpa	Endpoint	3000	T10
T7-1	10.2143	2.04286	1	1	Supernatant	7	1	5	6128.58	Rpa	Endpoint	3000	T10
T7-2	2.59027	0.518054	1	1	Supernatant	7	2	5	1554.16	Rpa	Endpoint	3000	T10
T8-1	39.9297	7.98594	1	1	Supernatant	8	1	5	23957.8	Rpa	Endpoint	3000	T10
T8-2	72.0134	14.4027	1	1	Supernatant	8	2	5	43208	Rpa	Endpoint	3000	T10
T9-1	0	0	1	1	Supernatant	9	1	5	0	Rpa	Endpoint	3000	T10
T9-2	2.93968	0.587936	1	1	Supernatant	9	2	5	1763.81	Rpa	Endpoint	3000	T10
T10-1	3.83996	0.767992	1	1	Supernatant	10	1	6	2303.98	Rpa	Endpoint	3000	T10
T10-2	8.55827	1.71165	1	1	Supernatant	10	2	6	5134.96	Rpa	Endpoint	3000	T10
T11-1	46.2777	9.25554	1	1	Supernatant	11	1	6	27766.6	Rpa	Endpoint	3000	T10
T11-2	46.4853	9.29706	1	1	Supernatant	11	2	6	27891.2	Rpa	Endpoint	3000	T10
T12-1	14.8601	2.97202	1	1	Supernatant	12	1	6	8916.06	Rpa	Endpoint	3000	T10
T12-2	5.98754	1.19751	1	1	Supernatant	12	2	6	3592.52	Rpa	Endpoint	3000	T10
T13-1	62.5899	12.518	1	1	Supernatant	13	1	7	37553.9	Rpa	Endpoint	3000	T10
T13-2	58.9484	11.7897	1	1	Supernatant	13	2	7	35369	Rpa	Endpoint	3000	T10
T14-1	272.107	54.4214	1	1	Supernatant	14	1	7	163264	Rpa	Endpoint	3000	T10
T14-2	300.253	60.0506	1	1	Supernatant	14	2	7	180152	Rpa	Endpoint	3000	T10
15-1 Rpa	6.0184	1.20368	1	1	Supernatant	15	1	7	3611.04	Rpa	Endpoint	3000	T10
15-2 Rpa	0.697558	0.139512	1	1	Supernatant	15	2	7	418.535	Rpa	Endpoint	3000	T10
T1-1	0	0	1	2	Supernatant	1	1	3	0	Rpa	Endpoint	3000	T10
T1-2	0	0	1	2	Supernatant	1	2	3	0	Rpa	Endpoint	3000	T10
T2-1	0	0	1	2	Supernatant	2	1	3	0	Rpa	Endpoint	3000	T10
T2-2	0	0	1	2	Supernatant	2	2	3	0	Rpa	Endpoint	3000	T10
T3-1	0	0	1	2	Supernatant	3	1	3	0	Rpa	Endpoint	3000	T10
T3-2	1.64715	0.32943	1	2	Supernatant	3	2	3	988.29	Rpa	Endpoint	3000	T10
T4-1	0	0	1	2	Supernatant	4	1	4	0	Rpa	Endpoint	3000	T10
T4-2	1.08452	0.216904	1	2	Supernatant	4	2	4	650.712	Rpa	Endpoint	3000	T10
T5-1	0	0	1	2	Supernatant	5	1	4	0	Rpa	Endpoint	3000	T10
T5-2	0	0	1	2	Supernatant	5	2	4	0	Rpa	Endpoint	3000	T10
T6-1	3.30869	0.661738	1	2	Supernatant	6	1	4	1985.21	Rpa	Endpoint	3000	T10
T6-2	2.74615	0.54923	1	2	Supernatant	6	2	4	1647.69	Rpa	Endpoint	3000	T10
T7-1	9.26759	1.85352	1	2	Supernatant	7	1	5	5560.55	Rpa	Endpoint	3000	T10
T7-2	0	0	1	2	Supernatant	7	2	5	0	Rpa	Endpoint	3000	T10
T8-1	55.1371	11.0274	1	2	Supernatant	8	1	5	33082.3	Rpa	Endpoint	3000	T10
T8-2	46.4067	9.28134	1	2	Supernatant	8	2	5	27844	Rpa	Endpoint	3000	T10
T9-1	1.86903	0.373806	1	2	Supernatant	9	1	5	1121.42	Rpa	Endpoint	3000	T10
T9-2	1.35045	0.27009	1	2	Supernatant	9	2	5	810.27	Rpa	Endpoint	3000	T10
T10-1	9.33987	1.86797	1	2	Supernatant	10	1	6	5603.92	Rpa	Endpoint	3000	T10
T10-2	6.27506	1.25501	1	2	Supernatant	10	2	6	3765.04	Rpa	Endpoint	3000	T10
T11-1	46.3009	9.26018	1	2	Supernatant	11	1	6	27780.5	Rpa	Endpoint	3000	T10
T11-2	46.5623	9.31246	1	2	Supernatant	11	2	6	27937.4	Rpa	Endpoint	3000	T10
T12-1	16.4871	3.29742	1	2	Supernatant	12	1	6	9892.26	Rpa	Endpoint	3000	T10
T12-2	12.0678	2.41356	1	2	Supernatant	12	2	6	7240.68	Rpa	Endpoint	3000	T10
T13-1	53.6533	10.7307	1	2	Supernatant	13	1	7	32192	Rpa	Endpoint	3000	T10
T13-2	38.6889	7.73778	1	2	Supernatant	13	2	7	23213.3	Rpa	Endpoint	3000	T10
T14-1	297.585	59.517	1	2	Supernatant	14	1	7	178551	Rpa	Endpoint	3000	T10
T14-2	229.992	45.9984	1	2	Supernatant	14	2	7	137995	Rpa	Endpoint	3000	T10
15-1 Rpa	4.12718	0.825436	1	2	Supernatant	15	1	7	2476.31	Rpa	Endpoint	3000	T10
15-2 Rpa	1.63553	0.327106	1	2	Supernatant	15	2	7	981.318	Rpa	Endpoint	3000	T10

[truncated: 11 more sheets: Table 2 Rpa Cells, Table 2 Rri Sup, Table 2 Rri Cells, Table 2 Species Inoculum, Table 2 Model Results, Table 2 Summary , Table S1 DT Data, Table 4 Isolate Data, Table 4 Isolate Summary, Table S2 Isolate DT Data, FIgure 2 Blood Seperation Data]
